# Supplementary material for: The Effects of Dietary Silybin Supplementation on the Growth Performance and Regulation of Intestinal Oxidative Injury and Microflora Dysbiosis in Weaned Piglets
Source: Antioxidants (Basel). 2023 Nov 7;12(11):1975. doi: 10.3390/antiox12111975 (PMC10669228; doi:10.3390/antiox12111975)
Supplement: Supplementary file 1 [file antioxidants-12-01975-s001.zip]

Archive with 3 entries (2 files):
- Supplementary data.pdf
- Supplementary File S1-The underlying raw images of Western blot/
- Supplementary File S1-The underlying raw images of Western blot/The underlying raw images of Western blot.pdf
